# Supplementary material for: A New Species of the Genus Gekko (Squamata: Sauria: Gekkonidae) from the Dabie Mountains, China
Source: Animals (Basel). 2023 Dec 8;13(24):3796. doi: 10.3390/ani13243796 (PMC10741208; doi:10.3390/ani13243796)
Supplement: Supplementary file 1 [file animals-13-03796-s001.zip]

Archive with 1 entries (1 files):
- animals-2627697-supplementary.xlsx
