# Supplementary material for: A New Species of the Genus Gekko (Squamata: Sauria: Gekkonidae) from the Dabie Mountains, China
Source: Animals (Basel). 2023 Dec 8;13(24):3796. doi: 10.3390/ani13243796 (PMC10741208; doi:10.3390/ani13243796)
Supplement: Supplementary file 1 [file animals-13-03796-s001.zip › animals-2627697-supplementary.xlsx]

## Sheet: TableS1
Table S1. Uncorrected pairwise distances within and between species of the subgenera Gekko based on 16s sequences.
	1	2	3	4	5	6	7	8	9	10	11	12
1. G. kaiyai sp. nov
2. G. adleri	0.184635
3. G. cib	0.174599	0.16626
4. G. chinensis	0.172391	0.056833	0.158152
5. G. hokouensis	0.0928598	0.171767	0.169406	0.162279
6. G. japonicus	0.17508	0.171054	0.150143	0.16728	0.14919
7. G. kwangsiensis	0.168579	0.168036	0.168674	0.15476	0.149404	0.162571
8. G. melli	0.190231	0.158661	0.0933425	0.169551	0.168365	0.163427	0.170413
9. G. palmatus	0.165273	0.0331023	0.153564	0.0512353	0.163565	0.170325	0.155808	0.162668
10. G. similignum	0.177886	0.0608131	0.169621	0.0207353	0.167058	0.169791	0.168674	0.176417	0.0552319
11. G. subpalmatus	0.173416	0.174322	0.101289	0.163553	0.170079	0.170564	0.162901	0.116381	0.167515	0.167767
12. G. swinhonis	0.187893	0.178494	0.138945	0.184393	0.178737	0.169603	0.190524	0.14717	0.174347	0.184251	0.164027

## Sheet: TableS2
Table S2. Uncorrected pairwise distances within and between species of the subgenera Gekko based on CYTB sequences.
	1	2	3	4	5	6	7	8	9	10	11	12	13	14
1. G. kaiyai sp.nov
2. G. adleri	0.252078
3. G. auriverrucosus	0.242635	0.27048
4. G. cib	0.26502	0.223815	0.223965
5. G. chinensis	0.2779	0.156393	0.221002	0.240288
6. G. hokouensis	0.176843	0.235916	0.244549	0.285685	0.23363
7. G. japonicus	0.238081	0.250944	0.256369	0.247155	0.237029	0.22436
8. G. kwangsiensis	0.235307	0.251342	0.243675	0.249062	0.28031	0.204199	0.248165
9. G. melli	0.267492	0.272322	0.220134	0.19674	0.246046	0.265639	0.263858	0.230115
10. G. palmatus	0.260003	0.0786529	0.274178	0.249712	0.178864	0.249386	0.263907	0.259322	0.269291
11. G. similignum	0.263765	0.147367	0.242122	0.237197	0.0684304	0.239434	0.243187	0.26824	0.249092	0.16302
12. G. subpalmatus	0.25879	0.263697	0.194451	0.197867	0.253818	0.255047	0.236716	0.229816	0.214759	0.273205	0.256178
13. G. swinhonis	0.247871	0.256155	0.215004	0.221054	0.247283	0.262295	0.24184	0.213103	0.234785	0.269795	0.249707	0.199649
14. G. wenxianensis	0.272827	0.293582	0.234068	0.261464	0.260523	0.246698	0.169246	0.24941	0.270472	0.281074	0.262468	0.235165	0.230666

## Sheet: Table S3
Table S3. Uncorrected pairwise distances within and between species of the subgenera Gekko based on C01 sequences.
	1	2	3	4	5	6	7
1. G. kaiyai sp.nov
2. G. auriverrucosus	0.216147
3. G. cib	0.207772	0.202301
4. G. hokouensis	0.197401	0.242752	0.213143
5. G. japonicus	0.249995	0.243109	0.239274	0.251839
6. G. scabridus	0.208614	0.227209	0.214471	0.231126	0.259286
7. G. wenxianensis	0.221369	0.253405	0.222417	0.223973	0.188335	0.237641

## Sheet: TableS4
Table S4 The measurements (in mm) and morphological characters of Gekko kaiyai sp. nov and measurements characters of G. hokouensis.
	G. kaiyai sp. nov																	Gekko houensis
Measurements	AHUXXBH001	AHUXXBH002	AHUXXBH003	AHUXXBH004	AHUXXBH005	AHUXXBH006	AHUXXBH007	AHUXXBH008	AHUXXBH009	AHUXXBH010	AHUXXBH011	AHULXBH001	AHULXBH002	AHULXBH003	AHULXBH004	AHULXBH005	AHUJGTBH001	AHUWFSBH001	AHUWFSBH002	AHUWFSBH001	AHUWFSBH002	AHUHSBH001	AHUHSBH002	AHUQPBH003	AHUWFSBH004	AHUWFSBH005	AHUHSBH001	AHUWFSBH011	AHUWFSBH012	AHUHSBH002	AHUQPBH003	AHUQPBH012	AHUQPBH013	AHUTJHBH002	AHUTJHBH004	AHUTJHBH005	AHUQPBH005	AHUQPBH006	AHUWFSBH004	AHUWFSBH003	AHUWFSBH006	AHUXNBH002
SEX	M	M	F	M	F	subadult	M	F	M	F	M	M	M	M	M	M	subadlut	F	F	F	F	F	F	F	F	F	F	F	F	F	F	M	M	M	M	M	M	M	M	M	M	M
SVL	60.89	60.62	64.99	61.56	63.84	38.9	53.3	63.38	60.07	55.98	59.48	54.01	50.03	61.56	54.97	61.19	34.1	52.49	60.77	53.79	50.26	54.8	62.67	50.64	61.08	51.84	63.11	51.12	55.78	52.69	59.77	48.17	53.52	61.92	57.44	56.53	62.6	50.48	60.16	60.69	55.79	48.68
TaL	61.74	54.17	59.42	66.54	60.64	44.15	63.52	57.28	43.16	53.41	57.32	57.7	53.48	61.15	42.56	38.26+	36.13	51.59	51.44	51.19	52.93	53.84	58.11	52.25	56.43	23.44+	49.65	31.95	52.93	53.84	58.11	47.88	8.46+	52.51	36.73+	36.90+	65.5	51.01	62.31	45.71	46.61+	47.06
AG	29.85	28.23	34.24	27.67	29.29	21.43	26.69	31.08	27.09	25.68	26.85	24.37	22.96	30.95	23.88	27.51	15.34	21.29	27.31	24.56	21.7	25.43	28.92	22.15	28.01	22.32	27.65	21.99	26	24.48	28.31	22.95	21.61	24.22	22.54	24.98	27.17	21.69	25.26	22.76	25.02	17.89
HL	15.02	15.32	16.02	15.73	15.9	11.41	14.15	16.14	15.65	14.71	15.05	14.28	13.34	15.35	14.01	15.27	12.92	13.73	16.16	14.46	13.41	13.79	15.72	14.27	15.86	13.86	15.67	13.79	13.89	13.43	14.05	13.08	14.49	16.33	14.8	15.14	13.93	13.01	15.03	15.37	14.73	14.14
HW	12.92	13.07	12.96	12.25	13.34	10.15	11.86	13.77	13.48	11.98	13.22	12.23	11.39	12.91	12.73	12.85	8.25	10.7	12.15	9.65	10.22	12.37	12.69	11.2	12.7	10.87	12.49	10.14	11.04	10.26	11.15	10.76	11.21	12.5	11.8	11.71	11.79	10.38	12.53	11.68	11.93	10.43
HH	5.49	5.15	5.26	4.87	5.05	3.77	6.71	5.46	5.59	5.43	5.3	4.3	5.14	5.48	5.55	5.11	4.78	5.58	6.79	5.13	5.22	6.17	6.85	6.37	6.73	5.62	7.12	6.22	6.76	6.26	5.1	4.48	5.4	6.9	6.2	6.42	6.27	6.01	8.05	7.11	6.47	6.12
SE	4.82	4.54	4.49	4.68	4.97	4.3	4.52	5.15	4.41	4.56	4.91	4.46	4.47	4.67	4.05	4.98	3.22	4.77	5.31	4.99	4.66	4.2	4.63	4.07	5.06	4.36	5.47	4.46	4.61	3.94	4.3	4.14	5.73	5.17	5.81	5.33	4.9	4.14	5.36	4.06	4.73	4.82
ED	3.43	3.29	3.27	3.44	3.24	2.62	3.49	3.23	3.55	3.11	3.2	2.9	3.62	3.2	3.44	3.9	2.4	2.84	3.36	3.71	2.5	2.82	3.2	2.63	2.88	2.82	2.97	2.89	2.91	2.9	2.9	2.47	2.77	3.03	3.18	2.69	2.98	2.63	2.96	2.74	2.9	3.17
TD	1.09	1.56	1.68	1.42	1.54	0.91	1.16	1.31	1.38	1.29	1.4	0.97	1.06	0.97	1.14	1.24	0.71	1.1	1.46	1.53	0.63	1.13	1.31	0.82	0.87	0.77	1.32	0.52	0.77	0.83	0.75	0.51	0.62	0.58	0.87	0.73	0.85	0.76	0.92	0.93	0.97	0.91
EE	4.05	4.77	4.92	4.66	4.61	3.99	4.57	4.98	4.88	4.61	4.62	4.1	3.57	4.32	4.15	4.35	3.76	4.81	4.93	4.35	4.01	4.15	5.14	4.96	5.73	3.68	4.9	4.39	4.54	3.25	4.1	3.94	3.91	4.54	4.65	4.38	4.56	4.13	4.25	5.01	5.05	4.5
RW	2.97	2.5	2.94	2.06	2.64	1.77	1.95	2.87	2.93	2.81	2.43	2.67	2.58	2.89	2.71	2.81	1.79	1.82	2.05	1.76	1.8	2.17	2.03	2.17	1.56	1.92	2.27	2.26	2.13	1.87	1.91	1.57	1.99	2.07	2.05	1.84	1.91	1.9	1.93	1.91	1.84	1.8
RH	1.13	1.27	0.97	1.07	1.26	0.92	1.4	1.35	1.26	1.15	1.13	0.98	1	1.16	1.11	0.93	3.42	0.91	1.58	1.06	0.65	1.03	1.09	1.25	1.16	0.82	1.13	0.92	1.14	1.15	1.08	0.92	0.61	0.97	0.98	1.07	1.04	1.08	1.35	1.34	1.2	1.36
ML	1.56	1.52	1.89	1.87	1.83	1.01	1.64	1.69	2.13	2.02	1.69	1.68	1.76	1.67	1.68	1.92	0.85	1.96	2.07	1.65	1.34	1.51	2.03	2.17	1.56	2.03	1.91	2.1	1.53	2.14	1.86	1.91	1.61	1.9	1.74	1.81	1.82	1.53	1.92	1.86	1.82	1.67
MW	0.66	0.86	1.1	0.92	0.93	0.96	0.84	1.02	0.99	1.08	0.92	0.76	0.8	0.83	0.9	0.83	0.65	0.73	1.28	1.08	0.87	1.05	1.09	1.25	0.74	0.7	1.03	1.11	0.64	0.94	0.73	0.93	0.78	1.04	1.07	1.04	0.89	0.86	1.11	1.18	1.24	1.03
N	3/3	3/3	3/3	3/3	3/3	3/3	3/3	3/3	3/3	3/3	3/3	3/3	3/3	3/3	3/4	3/4	3/3
I	1	1	1	1	1	1	1	1	1	1	1	1	1	1	1	1	1
SPL	11/10	10/11	9/9	8/9	10/11	11/10	11/12	9/10	11/11	11/11	11/10	12/11	11/10	9/10	12/11	11/10	11\12
IFL	11/11	10/11	8/11	10/9	10/11	11/9	11/12	9/9	12/11	10/10	12/10	12/11	11/10	10/9	13/11	10/9	10\11
IO	33	25	27	26	28	23	30	31	21	29	21	26	27	22	25	28	23
PO	11/12	11/12	11/12	14/13	12/14	10/9	13/13	13/14	11/9	11/13	10/11	8/9	9/10	9/10	10/10	9/10	8\9
PM	2	1	2	2	2	2	2	2	2	2	2	2	2	2	3	2	2
GP	5	5	5	4	5	5	5	5	5	5	6	5	5	5	6	5	5
DTR	11	15	16	14	18	9	18	14	11	15	12	13	12	11	12	14	13
GSDT	8	10	10	9	9	9	10	9	9	10	9	9	11	10	9	9	10
SMC	175	203	196	197	176	-	169	209	164	168	198	177	157	164	175	174	-
SR	110	111	112	111	121	-	108	108	117	107	101	108	108	99	110	104	-
V	33	37	38	38	43	-	38	35	37	34	34	34	38	30	32	32	-
LF1	9	9	8	8	9	9	8	9	7	9	8	9	9	8	8	9	9
LF4	13	9	9	9	9	9	11	8	9	10	10	10	10	10	10	11	9
LT1	9	8	8	8	9	7	9	8	8	8	8	9	9	8	9	9	8
LT4	11	11	8	8	7	9	11	10	10	10	9	11	10	9	10	10	10
PP	9	10		12		9	12		11		12	9	9	10	9	11
PTA	1	1	1	1	2	1	1	2	1	2	1	1	1	1	1	1	1
